# Supplementary material for: The challenge of population aging for mitigating deaths from PM2.5 air pollution in China
Source: Nat Commun. 2023 Aug 26;14:5222. doi: 10.1038/s41467-023-40908-4 (PMC10460422; doi:10.1038/s41467-023-40908-4)
Supplement: Supplementary file 4 — Source Data [file 41467_2023_40908_MOESM4_ESM.xlsx]

## Sheet: Figure 1a
HIST	HISC	PROJT	SSP1-2.6	SSP2-4.5	SSP3-7.0	SSP5-8.5
2000	12.5898	2019	13.8306	13.8306	13.8306	13.8306
2005	12.9974	2020	13.8383	13.9454	14.0402	13.8383
2010	13.3441	2025	13.8954	14.1666	14.3944	13.8954
2015	13.6798	2030	13.8866	14.2327	14.5272	13.8866
2019	13.8306	2035	13.8441	14.2429	14.6187	13.8441

## Sheet: Figure 1b
HIST	HISC	PROJT	SSP126MEAN	SSP245MEAN	SSP370MEAN	SSP585MEAN	SSP126MAX	SSP245MAX	SSP370MAX	SSP585MAX	SSP126MIN	SSP245MIN	SSP370MIN	SSP585MIN
2000	28.0619	2019	40.3556	40.3556	40.3556	40.3556	40.3556	40.3556	40.3556	40.3556	40.3556	40.3556	40.3556	40.3556
2005	39.078	2020	36.2822	37.6744	40.1901	36.2518	37.0822	38.4744	40.9901	37.0518	35.5822	36.9744	39.4901	35.5518
2010	41.0057	2025	29.3041	34.0231	41.4992	30.0569	30.5041	35.2231	42.6992	31.2569	28.1041	32.8231	40.2992	28.8569
2015	40.7072	2030	24.3938	31.1563	42.5429	26.5576	26.0938	32.8563	44.2429	28.2576	22.6938	29.4563	40.8429	24.8576
2019	40.3556	2035	21.2612	28.809	43.2081	25.3912	23.2612	30.809	45.2081	27.3912	19.2612	26.809	41.2081	23.3912

## Sheet: Figure 1c
HIST	HISC	PROJT	SSP126MEAN	SSP245MEAN	SSP370MEAN	SSP585MEAN	SSP126MAX	SSP245MAX	SSP370MAX	SSP585MAX	SSP126MIN	SSP245MIN	SSP370MIN	SSP585MIN
2000	8.50822	2019	11.56	11.56	11.56	11.56	11.56	11.56	11.56	11.56	11.56	11.56	11.56	11.56
2005	9.07264	2020	12.352	12.3749	12.3008	12.4658	12.352	12.3749	12.3008	12.4658	12.352	12.3749	12.3008	12.4658
2010	9.42266	2025	15.2955	15.0832	14.8049	15.335	15.2955	15.0832	14.8049	15.335	15.2955	15.0832	14.8049	15.335
2015	10.4657	2030	18.9645	18.5095	17.9344	18.9639	18.9645	18.5095	17.9344	18.9639	18.9645	18.5095	17.9344	18.9639
2019	11.56	2035	23.4188	22.609	21.575	23.3873	23.4188	22.609	21.575	23.3873	23.4188	22.609	21.575	23.3873

## Sheet: Figure 1d
HIST	HISC	PROJT	SSP126MEAN	SSP245MEAN	SSP370MEAN	SSP585MEAN	SSP126MAX	SSP245MAX	SSP370MAX	SSP585MAX	SSP126MIN	SSP245MIN	SSP370MIN	SSP585MIN
2000	188.851	2019	88.8926	88.8926	88.8926	88.8926	88.8926	88.8926	88.8926	88.8926	88.8926	88.8926	88.8926	88.8926
2005	147.008	2020	80.9716	82.6215	83.9202	80.973	81.7716	82.8215	84.1202	81.173	80.3716	82.0215	83.3202	80.373
2010	109.667	2025	63.6075	64.8929	67.9733	63.6122	64.8075	66.0929	69.1733	64.8122	62.7075	63.9929	67.0733	62.7122
2015	88.62	2030	61.2248	62.0948	60.1345	61.2325	62.9248	63.7948	61.8345	62.9325	59.9248	60.7948	58.8345	59.9325
2019	88.8926	2035	53.6584	60.2912	55.9317	53.667	56.1584	62.7912	58.4317	56.167	51.6584	58.2912	53.9317	51.667

## Sheet: Figure 1e
HIST	HISC	PROJT	SSP126MEAN	SSP245MEAN	SSP370MEAN	SSP585MEAN	SSP126MAX	SSP245MAX	SSP370MAX	SSP585MAX	SSP126MIN	SSP245MIN	SSP370MIN	SSP585MIN
2000	111.679	2019	107.458	107.458	107.458	107.458	107.458	107.458	107.458	107.458	107.458	107.458	107.458	107.458
2005	132.431	2020	96.802	97.3853	97.8343	96.8025	98.002	98.5853	99.0343	98.0025	95.902	96.4853	96.9343	95.9025
2010	141.858	2025	76.079	78.9104	80.2082	76.0809	77.979	80.8104	82.1082	77.9809	74.579	77.4104	78.7082	74.5809
2015	123.615	2030	58.8009	63.6582	69.3956	58.8043	61.5009	66.3582	72.0956	61.5043	56.5009	61.3582	67.0956	56.5043
2019	107.458	2035	50.4886	53.5402	62.0276	50.4926	54.3886	57.4402	65.9276	54.3926	46.9886	50.0402	58.5276	46.9926

## Sheet: Figure 1f
REGION	HIST	HISC	PROJT	SSP126MEAN	SSP245MEAN	SSP370MEAN	SSP585MEAN	SSP126MAX	SSP245MAX	SSP370MAX	SSP585MAX	SSP126MIN	SSP245MIN	SSP370MIN	SSP585MIN
GLOBAL	2000	111.679	2019	107.458	107.458	107.458	107.458	107.458	107.458	107.458	107.458	107.458	107.458	107.458	107.458
	2005	132.431	2020	96.802	97.3853	97.8343	96.8025	98.002	98.5853	99.0343	98.0025	95.902	96.4853	96.9343	95.9025
	2010	141.858	2025	76.079	78.9104	80.2082	76.0809	77.979	80.8104	82.1082	77.9809	74.579	77.4104	78.7082	74.5809
	2015	123.615	2030	58.8009	63.6582	69.3956	58.8043	61.5009	66.3582	72.0956	61.5043	56.5009	61.3582	67.0956	56.5043
	2019	107.458	2035	50.4886	53.5402	62.0276	50.4926	54.3886	57.4402	65.9276	54.3926	46.9886	50.0402	58.5276	46.9926

## Sheet: Figure 1g
HIST	HISC	PROJT	SSP126MEAN	SSP245MEAN	SSP370MEAN	SSP585MEAN	SSP126MAX	SSP245MAX	SSP370MAX	SSP585MAX	SSP126MIN	SSP245MIN	SSP370MIN	SSP585MIN
2000	48.1941	2019	44.7611	44.7611	44.7611	44.7611	44.7611	44.7611	44.7611	44.7611	44.7611	44.7611	44.7611	44.7611
2005	52.3382	2020	42.1426	42.3248	42.4645	42.1428	42.3426	42.5248	42.6645	42.3428	41.9426	42.4355	42.1683	42.1304
2010	53.5064	2025	37.6851	37.9165	38.3233	37.6857	38.2851	38.5165	38.9233	38.2857	37.2851	37.5165	37.9233	37.2857
2015	48.2299	2030	35.6253	35.9108	35.8879	35.6265	36.6253	36.9108	36.8879	36.6265	35.0253	35.3108	35.2879	35.0265
2019	44.7611	2035	33.3119	34.3881	34.215	33.3133	34.5119	35.5881	35.415	34.5133	32.3119	33.3881	33.215	32.3133

## Sheet: Figure 1h
HIST	HISC	PROJT	SSP126MEAN	SSP245MEAN	SSP370MEAN	SSP585MEAN	SSP126MAX	SSP245MAX	SSP370MAX	SSP585MAX	SSP126MIN	SSP245MIN	SSP370MIN	SSP585MIN
2000	23.5234	2019	13.834	13.834	13.834	13.834	13.834	13.834	13.834	13.834	13.834	13.834	13.834	13.834
2005	18.6771	2020	12.8865	13.0659	13.2055	12.8867	13.0865	13.2659	13.4055	13.0867	12.6865	12.8659	13.0055	12.6867
2010	15.6583	2025	10.4693	10.8244	11.1738	10.4698	11.0693	11.4244	11.7738	11.0698	10.0693	10.4244	10.7738	10.0698
2015	14.1801	2030	9.15774	9.63497	10.0181	9.15858	10.1577	10.635	11.0181	10.1586	8.55774	9.03497	9.41811	8.55858
2019	13.834	2035	8.14143	8.86962	9.33171	8.14238	9.34143	10.0696	10.5317	9.34238	7.14143	7.86962	8.33171	7.14238

## Sheet: Figure 1i
HIST	HISC	PROJT	SSP126MEAN	SSP245MEAN	SSP370MEAN	SSP585MEAN	SSP126MAX	SSP245MAX	SSP370MAX	SSP585MAX	SSP126MIN	SSP245MIN	SSP370MIN	SSP585MIN
2000	239.287	2019	158.041	158.041	158.041	158.041	158.041	158.041	158.041	158.041	158.041	158.041	158.041	158.041
2005	223.382	2020	144.996	146.288	147.287	144.997	146.196	147.488	148.487	146.197	144.096	145.388	146.387	144.097
2010	192.854	2025	112.062	116.85	119.455	112.066	113.962	118.75	121.355	113.966	110.562	115.35	117.955	110.566
2015	166.427	2030	84.956	92.5167	101.208	84.9622	87.656	95.2167	103.908	87.6622	82.656	90.2167	98.9078	82.6622
2019	158.041	2035	71.7352	76.9805	89.3469	71.7421	75.6352	80.8805	93.2469	75.6421	68.2352	73.4805	85.8469	68.2421

## Sheet: Figure 2a
HIST	HISC	PROJT	SSP126MEAN	SSP245MEAN	SSP370MEAN	SSP585MEAN	SSP126MAX	SSP245MAX	SSP370MAX	SSP585MAX	SSP126MIN	SSP245MIN	SSP370MIN	SSP585MIN
2000	838.174	2020	964.355	1005.8	1015.69	967.481	982.931	1000.58	996.456	967.794	981.978	1009.73	1005.51	967.688
2005	968.742	2025	884.734	986.288	1026.25	897.975	951.609	996.477	1008.67	918.263	900.482	963.767	977.431	868.607
2010	974.026	2030	879.048	1045.4	1102.67	918.598	941.845	1085.52	1118.51	958.879	856.302	990.25	1067.6	872.82
2015	950.67	2035	859.661	1121.94	1200.13	931.461	927.086	1195.46	1272.69	998.933	786.934	1042.64	1121.86	858.683
2019	1016.57

[truncated: 19 more sheets: Figure 2b, Figure 2c, Figure 2d, Figure 3a, Figure 3b, Figure 3c, Figure 3d, Figure 4a, Figure 4b, Figure 4c, Figure 4d, Figure 4e, Figure 4f, Figure 5a, Figure 5b, Figure 5c, Figure 5d, Figure 5e, Figure 5f]
